# Supplementary material for: PARALLEL EVOLUTION OF LOCAL ADAPTATION AND REPRODUCTIVE ISOLATION IN THE FACE OF GENE FLOW
Source: Evolution. 2013 Dec 23;68(4):935–49. doi: 10.1111/evo.12329 (PMC4261988; doi:10.1111/evo.12329)
Supplement: Table S2 — Summary statistics for all datasets, as used in the ABC analyses. [file evo0068-0935-SD5.xlsx]

## Sheet: Sheet1
Sites		Sweden	Britain	Spain
	North	Tjärnö(Tja)	Dunbar(Dun)	Burela(Bur)
	South	Lysekil (Lys)	Thornwick(Thor)	Silleiro(Sil)
Within region summary statistics
			Sample codes	0	1	2	3
				Wave-Bur/Lys/Dun	Wave-Sil/Tja/Thor	Crab-Bur/Lys/Dun	Crab-Sil/Tja/Thor
AFLP
	mean_het@0	mean_het@1	mean_het@2	mean_het@3	mean_fst@0x1	SD_fst@0x1	mean_fst@0x2	SD_fst@0x2	mean_fst@0x3	SD_fst@0x3	mean_fst@1x2	SD_fst@1x2	mean_fst@1x3	SD_fst@1x3	mean_fst@2x3	SD_fst@2x3	jaccard@0x1	jaccard@0x2	jaccard@0x3	jaccard@1x2	jaccard@1x3	jaccard@2x3
Spain	0.149165	0.141749	0.145538	0.141723	0.0402375	0.0988353	0.00782301	0.039962	0.0409799	0.10164	0.040723	0.0955787	0.00437932	0.0367555	0.0439768	0.0982783	0.513986	0.702206	0.506849	0.522184	0.692	0.5
Sweden	0.148967	0.154749	0.15051	0.156031	0.00383501	0.0414685	0.00824126	0.0420455	0.00827758	0.0493427	0.00850781	0.0447941	-0.00168117	0.0274185	0.0122359	0.0551542	0.736842	0.707692	0.676806	0.719231	0.768924	0.70632
Britain	0.165072	0.152117	0.166059	0.150688	0.00215218	0.0507717	-0.00803898	0.0266774	0.00599373	0.0555306	0.00770672	0.0513804	-0.00426393	0.031933	0.00635106	0.0502413	0.674699	0.738971	0.652174	0.615658	0.712446	0.648551
Elfac
	D_0	D_1	D_2	D_3	Pi_0	Pi_1	Pi_2	Pi_3	FST_1_0	FST_2_0	FST_2_1	FST_3_0	FST_3_1	FST_3_2
Spain	-1.00949	0.0364945	-1.31182	-0.26331	0.609524	0.637363	0.7	0.945455	0.181928	0.0414437	0.167098	0.427683	0.109495	0.410536
Sweden	0.0630064	-0.468351	1.82415	0.0723332	2.19048	1.025	1.90833	1.23333	0.029904	-0.0575699	0.0706271	-0.020982	0.0234234	0.00462046
Britain	0.169543	-1.49796	1.19844	-1.49796	1.29524	0.25	0.895238	0.25	0.324784	0.0221088	0.581058	0.324784	-0.0666667	0.581058
Cal-1
Spain	-0.413947	-1.10046	-0.265561	-0.542392	0.775	1.675	2.23333	1.82857	0.637875	0.11682	0.466667	0.497592	0.400676	0.286465
Sweden	-1.69654	0.789022	1.13207	-0.488794	0.375	2.225	1.64167	1.28333	0.192233	0.44127	0.0257218	0.0351515	0.00648968	0.186087
Britain	-1.31182	0.757472	-0.628407	-0.707875	0.7	2.20833	1.73333	0.683333	0.190725	0.0205451	0.0480503	-0.0415686	0.232089	0.0738523
ThioPer
Spain	0.651531	1.6871	-0.0790584	1.3332	1.86813	1	1.175	0.916667	0.0700343	0.215105	0.259574	0.14855	0.12381	0.0299517
Sweden	-1.16221	1.03439	-0.288315	-1.16221	0.125	0.458333	1.375	0.125	0.131783	0.244094	0.243011	-0.0666667	0.131783	0.244094
Britain	-0.188546	-0.227553	-1.69654	0.236128	0.558333	1.14286	0.375	0.658333	0.182918	0.0666667	0.222632	0.115152	0.227624	0.311111
mtDNA
Spain	-0.8499	-1.9593	1.55972	-2.00265	10.1	2.925	13.2667	1.23333	0.749293	0.585743	0.413876	0.777914	0.0179582	0.456038
Sweden	-0.270503	1.29548	2.81786	-0.724237	4.20833	15.775	12.725	6.2	0.523675	0.429614	0.0797175	0.743004	0.114358	0.162958
Britain	1.51199	-1.58424	-0.169462	1.83955	15.9917	6.54167	13.0167	13.9167	0.321668	0.0114306	0.265846	0.213908	0.265245	0.293552
Between regions summary statistics
						Sample codes	0	1	2	3
							Wave-FirstPop	Wave-SecondPop	Crab-FirstPop	Crab-SecondPop
AFLP
	mean_het@0	mean_het@1	mean_het@2	mean_het@3	mean_fst@0x1	SD_fst@0x1	mean_fst@0x2	SD_fst@0x2	mean_fst@0x3	SD_fst@0x3	mean_fst@1x2	SD_fst@1x2	mean_fst@1x3	SD_fst@1x3	mean_fst@2x3	SD_fst@2x3	jaccard@0x1	jaccard@0x2	jaccard@0x3	jaccard@1x2	jaccard@1x3	jaccard@2x3
Britain-Sweden
Lys-Dun	0.15067	0.165231	0.152414	0.166158	0.0198963	0.077822	0.00733703	0.0406209	0.0216531	0.076147	0.0256096	0.0805138	-0.00804883	0.0267269	0.0252452	0.0795325	0.60223	0.707692	0.608247	0.615108	0.738971	0.625418
Lys-Thor	0.149922	0.151475	0.151629	0.149838	0.0203673	0.0785831	0.00767529	0.0410851	0.0207625	0.0843639	0.0310999	0.0830846	-0.0039013	0.0324988	0.0268498	0.0854004	0.572519	0.707692	0.632411	0.552347	0.712446	0.60223
Dun-Tja	0.156459	0.165403	0.157755	0.166288	0.0218544	0.07842	-0.00235667	0.0263191	0.0203506	0.0739241	0.0269745	0.0887508	-0.00809758	0.0266471	0.0246164	0.0806751	0.583942	0.768924	0.59661	0.592857	0.738971	0.615385
Tja-Thor	0.15569	0.151555	0.15699	0.149926	0.0229233	0.0817679	-0.00209125	0.0266964	0.0220192	0.0824656	0.0270374	0.088982	-0.00392919	0.0324672	0.0243174	0.0862324	0.583969	0.768924	0.587786	0.569853	0.712446	0.585185
Britain-Spain
Bur-Dun	0.151387	0.166736	0.147477	0.167354	0.0524696	0.115932	0.00712611	0.039176	0.050843	0.108881	0.0513229	0.108431	-0.00854946	0.0257762	0.0505104	0.103743	0.462046	0.702206	0.486068	0.452229	0.738971	0.49848
Bur-Thor	0.149861	0.152314	0.146145	0.15093	0.0423769	0.101649	0.00760188	0.0397102	0.0452974	0.108776	0.0426775	0.0984635	-0.00435589	0.031803	0.0472191	0.108808	0.487719	0.702206	0.486014	0.47138	0.712446	0.464883
Sil-Dun	0.143276	0.166563	0.143585	0.167272	0.0448695	0.115711	0.00363238	0.0357496	0.0460699	0.107194	0.0476918	0.113772	-0.00857812	0.025611	0.0496175	0.103405	0.453925	0.692	0.442368	0.477816	0.738971	0.473354
Sil-Thor	0.142264	0.152237	0.142409	0.150983	0.0395545	0.106587	0.0040684	0.0362852	0.0417171	0.110276	0.0433271	0.102285	-0.00446511	0.0315384	0.0454187	0.109331	0.464029	0.692	0.478261	0.462898	0.712446	0.476868
Sweden-Spain
Bur-Lys	0.150118	0.151003	0.146363	0.152781	0.0502736	0.121959	0.00753343	0.0396543	0.0608893	0.129585	0.0514068	0.118868	0.00716894	0.0403692	0.0590816	0.121424	0.5	0.702206	0.456869	0.483553	0.707692	0.461059
Bur-Tja	0.15007	0.156623	0.146319	0.15792	0.0519037	0.124259	0.0075527	0.0396835	0.0563399	0.123343	0.0496531	0.118526	-0.00241842	0.0262247	0.0545666	0.118266	0.52069	0.702206	0.49505	0.503311	0.768924	0.49359
Sil-Lys	0.142414	0.150957	0.142542	0.152807	0.045983	0.118474	0.00404562	0.0362976	0.0544528	0.123413	0.048612	0.1138	0.00710749	0.0401907	0.0567577	0.122496	0.508961	0.692	0.444079	0.486111	0.707692	0.462295
Sil-Tja	0.142398	0.15657	0.142515	0.157884	0.0472925	0.119695	0.00406158	0.0363261	0.0509745	0.116177	0.0501391	0.116875	-0.00245344	0.0261064	0.0528992	0.113912	0.487719	0.692	0.493151	0.486207	0.768924	0.486577
Elfac
	D_0	D_1	D_2	D_3	Pi_0	Pi_1	Pi_2	Pi_3	FST_1_0	FST_2_0	FST_2_1	FST_3_0	FST_3_1	FST_3_2
Britain-Sweden
Lys-Dun	-0.204375	0.638038	1.82415	1.44695	2.32381	1.82857	1.90833	1.37143	0.456178	-0.055563	0.504292	0.502139	0.0190736	0.55576
Lys-Thor	-0.204375	-1.49796	1.82415	-1.69654	2.32381	0.25	1.90833	0.375	0.721578	-0.055563	0.756808	0.703186	-0.0526316	0.739048
Dun-Tja	0.638038	-0.468351	1.44695	0.0723332	1.82857	1.025	1.37143	1.23333	0.597308	0.0190736	0.654317	0.524688	0.0234234	0.585932
Tja-Thor	-0.468351	-1.49796	0.0723332	-1.69654	1.025	0.25	1.23333	0.375	0.847761	0.0234234	0.808602	0.830303	-0.0526316	0.789071
Britain-Spain
Bur-Dun	-1.00949	0.638038	-1.31182	1.44695	0.609524	1.82857	0.7	1.37143	0.593651	0.0414437	0.588438	0.563025	0.0190736	0.554375
Bur-Thor	-1.00949	-1.49796	-1.31182	-1.69654	0.609524	0.25	0.7	0.375	0.899221	0.0414437	0.888235	0.882138	-0.0526316	0.871642
Sil-Dun	-0.403469	0.638038	-0.284631	1.44695	1.05	1.82857	1.69524	1.37143	0.563055	0.020695	0.547972	0.528028	0.0190736	0.520833
Sil-Thor	-0.403469	-1.49796	-0.284631	-1.69654	1.05	0.25	1.69524	0.375	0.855556	0.020695	0.814897	0.839437	-0.0526316	0.7999
Sweden-Spain
Bur-Lys	-1.00949	-0.204375	-1.31182	1.82415	0.609524	2.32381	0.7	1.90833	0.681159	0.0414437	0.678611	0.732525	-0.055563	0.729004
Bur-Tja	-1.00949	-0.468351	-1.31182	0.0723332	0.609524	1.025	0.7	1.23333	0.817891	0.0414437	0.810959	0.778985	0.0234234	0.772549
Sil-Lys	-0.403469	-0.204375	-0.284631	1.82415	1.05	2.32381	1.69524	1.90833	0.640462	0.020695	0.596661	0.692641	-0.055563	0.648222
Sil-Tja	-0.403469	-0.468351	-0.284631	0.0723332	1.05	1.025	1.69524	1.23333	0.772603	0.020695	0.724449	0.731373	0.0234234	0.682352
Cal-1
Britain-Sweden
Lys-Dun	-1.69654	-1.31182	1.13207	-0.628407	0.375	0.7	1.64167	1.73333	0.738403	0.44127	0.0917172	0.466667	0.0205451	-0.0236967
Lys-Thor	-1.69654	0.757472	1.13207	-0.707875	0.375	2.20833	1.64167	0.683333	0.245053	0.44127	0.0412451	0.768828	0.232089	0.149714
Dun-Tja	-1.31182	0.789022	-0.628407	-0.488794	0.7	2.225	1.73333	1.28333	0.242105	0.0205451	0.0720391	0.473306	0.00648968	0.224632
Tja-Thor	0.789022	0.757472	-0.488794	-0.707875	2.225	2.20833	1.28333	0.683333	-0.0393162	0.00648968	0.049078	0.286845	0.232089	0.523232
Britain-Spain
Bur-Dun	-0.413947	-1.31182	-0.265561	-0.628407	0.775	0.7	2.23333	1.73333	0.290226	0.11682	0.0272884	0.213072	0.0205451	-0.00740741
Bur-Thor	-0.707875	0.757472	-0.265561	-0.413947	0.683333	2.20833	2.23333	0.775	0.361427	0.11682	0.0917998	0.298246	0.232089	0.0619765
Sil-Dun	-1.10046	-1.31182	-0.43354	-0.628407	1.675	0.7	1.85	1.73333	0.578947	0.395174	0.3625	0.498544	0.0205451	0.298675
Sil-Thor	-1.10046	0.757472	-0.43354	-0.707875	1.675	2.20833	1.85	0.683333	0.48756	0.395174	0.303664	0.584206	0.232089	0.374003
Sweden-Spain
Bur-Lys	-0.413947	-1.69654	-0.265561	1.13207	0.775	0.375	2.23333	1.64167	0.780299	0.11682	0.470053	0.300151	0.44127	0.0350195
Bur-Tja	-0.413947	0.789022	-0.265561	-0.488794	0.775	2.225	2.23333	1.28333	0.392405	0.11682	0.124744	0.575054	0.00648968	0.264488
Sil-Lys	-1.10046	-1.69654	-0.43354	1.13207	1.675	0.375	1.85	1.64167	0.766963	0.395174	0.679279	0.51867	0.44127	0.326908
Sil-Tja	-1.10046	0.789022	-0.43354	-0.488794	1.675	2.225	1.85	1.28333	0.514397	0.395174	0.349626	0.642767	0.00648968	0.51562
ThioPer
Britain-Sweden
Lys-Dun	-1.16221	-0.188546	-0.288315	-1.69654	0.125	0.558333	1.375	0.375	0.0888889	0.244094	0.163964	0	0.0666667	0.222222
Lys-Thor	-1.16221	-0.227553	-0.288315	0.236128	0.125	1.14286	1.375	0.658333	0.272403	0.244094	0.274595	0.373333	0.227624	0.322222
Dun-Tja	-0.188546	1.03439	-1.69654	-1.16221	0.558333	0.458333	0.375	0.125	0.186667	0.0666667	0.166667	0.0888889	0.131783	0
Tja-Thor	1.03439	-0.227553	-1.16221	0.236128	0.458333	1.14286	0.125	0.658333	0.284329	0.131783	0.272403	0.361905	0.227624	0.373333
Britain-Spain
Bur-Dun	0.651531	-0.188546	-0.0790584	-1.69654	1.86813	0.558333	1.175	0.375	0.407352	0.215105	0.0755556	0.376213	0.0666667	0.0641509
Bur-Thor	0.651531	-0.227553	-0.0790584	0.236128	1.86813	1.14286	1.175	0.658333	0.365151	0.215105	0.193675	0.455144	0.227624	0.266667
Sil-Dun	1.6871	-0.188546	1.3332	-1.69654	1	0.558333	0.916667	0.375	0.501333	0.12381	0.213333	0.463415	0.0666667	0.120567
Sil-Thor	1.6871	-0.227553	1.3332	0.236128	1	1.14286	0.916667	0.658333	0.431757	0.12381	0.233433	0.542529	0.227624	0.336842
Sweden-Spain
Bur-Lys	0.651531	-1.16221	-0.0790584	-0.288315	1.86813	0.125	1.175	1.375	0.457613	0.215105	0.133333	0.379006	0.244094	0.113043
Bur-Tja	0.651531	1.03439	-0.0790584	-1.16221	1.86813	0.458333	1.175	0.125	0.438775	0.215105	0.183333	0.457613	0.131783	0.133333
Sil-Lys	1.6871	-1.16221	1.3332	-0.288315	1	0.125	0.916667	1.375	0.571429	0.12381	0.242424	0.457143	0.244094	0.266667
Sil-Tja	1.6871	1.03439	1.3332	-1.16221	1	0.458333	0.916667	0.125	0.533333	0.12381	0.266667	0.571429	0.131783	0.242424
mtDNA
Britain-Sweden
Lys-Dun	-0.270503	1.51199	2.81786	-0.169462	4.20833	15.9917	12.725	13.0167	0.513985	0.429614	0.175475	0.660173	0.0114306	0.256558
Lys-Thor	-0.270503	-1.58424	2.81786	1.83955	4.20833	6.54167	12.725	13.9167	0.758766	0.429614	0.172994	0.34352	0.265245	0.0372294
Dun-Tja	1.51199	1.29548	-0.169462	-0.724237	15.9917	15.775	13.0167	6.2	0.046404	0.0114306	0.0332284	0.281968	0.114358	0.254174
Tja-Thor	1.29548	-1.58424	-0.724237	1.83955	15.775	6.54167	6.2	13.9167	0.115076	0.114358	0.0939259	0.0828829	0.265245	0.259651
Britain-Spain
Bur-Dun	-0.8499	1.51199	1.55972	-0.169462	10.1	15.9917	13.2667	13.0167	0.428324	0.585743	0.299202	0.536072	0.0114306	0.322813
Bur-Thor	-0.8499	-1.58424	1.55972	1.83955	10.1	6.54167	13.2667	13.9167	0.649707	0.585743	0.550768	0.295893	0.265245	0.470884
Sil-Dun	-1.9593	1.51199	-2.00265	-0.169462	2.925	15.9917	1.23333	13.0167	0.508658	0.0179582	0.53913	0.558326	0.0114306	0.592857
Sil-Thor	-1.9593	-1.58424	-2.00265	1.83955	2.925	6.54167	1.23333	13.9167	0.7684	0.0179582	0.804403	0.640711	0.265245	0.668852
Sweden-Spain
Bur-Lys	-0.8499	-0.270503	1.55972	2.81786	10.1	4.20833	13.2667	12.725	0.419871	0.585743	0.702078	0.422723	0.429614	0.462357
Bur-Tja	-0.8499	1.29548	1.55972	-0.724237	10.1	15.775	13.2667	6.2	0.408994	0.585743	0.344617	0.632028	0.114358	0.520082
Sil-Lys	-1.9593	-0.270503	-2.00265	2.81786	2.925	4.20833	1.23333	12.725	0.865725	0.0179582	0.895353	0.647324	0.429614	0.677264
Sil-Tja	-1.9593	1.29548	-2.00265	-0.724237	2.925	15.775	1.23333	6.2	0.543902	0.0179582	0.573459	0.755853	0.114358	0.794943
Sample sizes (crab/wave)
	AFLP (individuals)	Elfac (alleles)	Cal-1 (alleles)	ThioPer (alleles)	mtDNA (individuals)
Britain
Dun	24/17	15/15	16/16	16/16	16/16
Thor	20/20	16/16	16/16	15/16	16/16
Sweden
Tja	26/25	16/16	16/16	16/16	16/16
Lys	28/25	16/15	16/16	16/16	16/16
Spain
Bur	29/24	16/15	16/16	16/14	16/16
Sil	27/27	15/16	16/16	16/16	16/16
