# Supplementary material for: PARALLEL EVOLUTION OF LOCAL ADAPTATION AND REPRODUCTIVE ISOLATION IN THE FACE OF GENE FLOW
Source: Evolution. 2013 Dec 23;68(4):935–49. doi: 10.1111/evo.12329 (PMC4261988; doi:10.1111/evo.12329)
Supplement: Table S3 — Parameter estimates from the ABC models. [file evo0068-0935-SD6.xlsx]

## Sheet: Within region
Within-region priors and parameter estimates (Parallel model)																	Model comparison
													Rescaled time parameters (generations)
Region	Parameter	AFLPMU	LOGMEC	LOGMLG	LOGNG	LOGNL	LOGTLG	MU	PROPT				TLG	TEC			Bayes factor	P-value	Posterior
																	(log10)		probability
Priors	Lower	1.5e-09	-9	-8	2	1	0	1.5e-09	0.01
	Upper	1.5e-08	-2	0	8	8	7	1.5e-08	0.99
Britain	median	1.14584e-08	-6.20813	-5.51559	5.76022	4.70533	5.52998	6.15232e-09	0.713527				339000	8830			2.59	0.174	0.9974
	HPD_95_lower_bound	2.85034e-05	-8.99996	-7.95977	3.0553	2.16083	2.74374	2.74602e-05	0.275953
	HPD_95_upper_bound	-2.84836e-05	-2.94979	-3.2161	7.99996	6.55775	6.99998	-2.74459e-05	0.989976
Sweden*	median	1.20739e-08	-6.5001	-4.36373	6.03041	3.55471	4.82086	4.68891e-09	0.798015	*not the preferred model			66200	7030			-9.12	0.064	0
	HPD_95_lower_bound	2.32257e-05	-8.99997	-7.55775	4.05027	1.10554	1.196	2.12305e-05	0.423689
	HPD_95_upper_bound	-2.32044e-05	-3.26636	-1.32666	7.99997	5.71355	6.99998	-2.12179e-05	0.989979
Spain	median	1.10848e-08	-7.01457	-5.37712	6.01142	4.48569	6.10522	6.87151e-09	0.820252				1270000	102000			2.46	0.206	0.9965
	HPD_95_lower_bound	3.16702e-05	-8.99997	-7.63815	3.14575	2.23117	4.39701	3.04962e-05	0.576363
	HPD_95_upper_bound	-3.16508e-05	-4.25128	-3.21611	7.99997	6.34671	6.99998	-3.04815e-05	0.989969
Within-region priors and parameter estimates (Old-divergence model)
Region	Parameter	AFLPMU	LOGMEC	LOGMLG	LOGNG	LOGNL	LOGTEC	MU	PROPMIG	PROPTLG			TEC	TMIG	TLG			P-value	Posterior
																			probability
Priors	Lower	1.5e-09	-9	-8	2	1	0	1.5e-09	0.01	0.01
	Upper	1.5e-08	-2	0	8	8	7	1.5e-08	0.99	0.99
Britain*	median	9.71165e-09	-3.44743	-5.55467	6.4789	2.59077	5.18579	6.47797e-09	0.825039	0.662505			153000	19000	2720			0.396	0.0026
	HPD_95_lower_bound	3.01758e-05	-6.57284	-7.99997	5.25632	1.00005	2.56787	1.89599e-05	0.512906	0.295356
	HPD_95_upper_bound	-3.01576e-05	-2.00003	-2.5327	7.81907	4.76379	6.99998	-1.89452e-05	0.989974	0.984024
Sweden	median	1.20706e-08	-4.02052	-5.429	5.98301	2.12143	4.61775	4.09269e-09	0.781582	0.544864			41500	4070	328			0.173	1
	HPD_95_lower_bound	2.57029e-05	-7.76882	-7.99998	4.8342	1.00005	1.58296	2.54523e-05	0.385021	0.103499
	HPD_95_upper_bound	-2.56818e-05	-2.00002	-1.88947	7.12562	4.09546	6.99997	-2.54412e-05	0.989971	0.924989
Spain*	median	9.43695e-09	-4.36938	-5.38863	6.46956	3.28915	5.70152	6.09122e-09	0.831038	0.679174			503000	54700	7450			0.362	0.0035
	HPD_95_lower_bound	1.44455e-05	-7.38189	-7.99997	5.16586	1.14076	3.51762	1.59858e-05	0.51782	0.315036
	HPD_95_upper_bound	-1.44276e-05	-2.00002	-2.5327	7.84922	5.57284	6.99997	-1.59711e-05	0.989978	0.984021

## Sheet: Between region
Between-region priors and parameter estimates (Parallel model)													Rescaled time parameters (generations)				Model comparison
Region	Parameter	AFLPMU	LOGAPS	LOGMEC	LOGMX	LOGNL	LOGTX	MU	PROPT				TX	TEC			Bayes factor	P-value	Posterior
																	(log10)		probability
Priors	Lower	1.5e-09	-2	-9	-12	1	2	1.5e-09	0.01
	Upper	1.5e-08	4	0	-4	8	8	1.5e-08	0.99
Britain-Sweden
Lys-Dun	median	1.11331e-08	1.07534	-5.93969	-6.69351	4.23614	5.85924	5.50236e-09	0.660053				723169	7369.01			3.37	0.13	0.9996
	HPD_95_lower_bound	3.80125e-09	-1.50251	-8.98241	-11.0553	1.72111	4.03178	1.46608e-09	0.194916
	HPD_95_upper_bound	1.49661e-08	3.81449	-2.95567	-4.0664	6.5636	7.98492	1.25974e-08	0.987538
Lys-Thor	median	1.06584e-08	0.864372	-6.29146	-6.89439	4.13057	5.79899	7.26643e-09	0.788098	*not the preferred model			629492	37168.3			-2.52	0.06	0.003
	HPD_95_lower_bound	3.30002e-09	-1.74372	-8.98241	-10.8945	1.65076	3.94472	1.6696e-09	0.404328
	HPD_95_upper_bound	1.49661e-08	3.66005	-3.70131	-4.14893	6.33326	7.89493	1.37591e-08	0.987538
Tja-Dun	median	1.20151e-08	1.22614	-5.4824	-6.53271	3.98994	5.79895	5.5704e-09	0.615729				629434	3720.33			6.07	0.22	1
	HPD_95_lower_bound	4.74286e-09	-1.35176	-8.84171	-11.0084	1.54524	4.01541	1.46608e-09	0.137287
	HPD_95_upper_bound	1.49661e-08	3.93476	-2.4702	-4.0201	6.41087	7.98492	1.26114e-08	0.987538
Tja-Thor	median	1.16759e-08	0.864352	-6.01013	-6.57282	3.91952	5.91953	6.65573e-09	0.733928				830864	22105.9			6.41	0.28	1
	HPD_95_lower_bound	4.1311e-09	-1.77387	-8.98241	-10.7676	1.48406	4.10777	1.53392e-09	0.281978
	HPD_95_upper_bound	1.49661e-08	3.6522	-3.22825	-4.0201	6.18845	7.98492	1.34085e-08	0.987538
Britain-Spain
Bur-Dun	median	1.19471e-08	1.04519	-5.97481	-6.77383	4.20097	6.19096	4.82422e-09	0.699444				1.55224e+06	21390.9			5.12	0.21	1
	HPD_95_lower_bound	4.55865e-09	-1.65327	-8.98241	-11.0955	1.72111	4.30755	1.46608e-09	0.244233
	HPD_95_upper_bound	1.49661e-08	3.80018	-3.16439	-4.13969	6.51404	7.98492	1.16628e-08	0.987538
Bur-Thor	median	1.15402e-08	0.623083	-6.46739	-6.9346	4.37695	6.25121	5.90939e-09	0.812723				1.78324e+06	120366			3.62	0.27	0.9998
	HPD_95_lower_bound	3.95086e-09	-1.89447	-8.98241	-10.9347	1.86182	4.57361	1.53392e-09	0.46045
	HPD_95_upper_bound	1.49661e-08	3.52576	-4.14559	-4.27336	6.50822	7.98492	1.28544e-08	0.987538
Sil-Dun	median	1.08619e-08	-0.0704229	-5.83415	-7.93968	5.7136	6.01003	6.58781e-09	0.556643				1.02336e+06	2215.34			5.06	0.1	1
	HPD_95_lower_bound	3.63036e-09	-1.98492	-8.94724	-11.5377	3.55026	4.66834	1.53392e-09	0.0764849
	HPD_95_upper_bound	1.49661e-08	2.51072	-2.63467	-5.32733	7.30404	7.57815	1.34108e-08	0.956737
Sil-Thor	median	1.01155e-08	-0.432088	-6.43215	-7.89956	5.74882	6.28147	7.13075e-09	0.728993				1.91192e+06	37944.4			6.95	0.23	1
	HPD_95_lower_bound	3.2228e-09	-2.01508	-8.98241	-11.5345	3.83166	4.95081	1.54283e-09	0.284826
	HPD_95_upper_bound	1.49661e-08	2.10301	-3.50133	-5.34673	7.28137	7.83417	1.35415e-08	0.987538
Sweden-Spain
Bur-Lys	median	1.10654e-08	1.10555	-6.53777	-7.17592	3.91955	6.1005	6.0453e-09	0.783178				1.26038e+06	59948.4			3.42	0.21	0.9996
	HPD_95_lower_bound	3.56473e-09	-1.65327	-8.98241	-11.2965	1.51006	4.31593	1.53392e-09	0.411268
	HPD_95_upper_bound	1.49661e-08	3.82676	-4.11827	-4.46356	6.22545	7.98492	1.29909e-08	0.987538
Bur-Tja	median	1.1201e-08	0.924661	-6.11567	-7.21608	4.20105	6.04017	6.65584e-09	0.758535				1.09691e+06	38166.3			5.55	0.3	1
	HPD_95_lower_bound	3.62668e-09	-1.71357	-8.98241	-11.2563	1.75629	4.36683	1.53392e-09	0.366249
	HPD_95_upper_bound	1.49661e-08	3.73706	-3.63187	-4.50807	6.46213	7.94344	1.33422e-08	0.987538
Sil-Lys	median	1.01835e-08	0.0201409	-6.2914	-7.85931	5.15077	6.22116	7.47e-09	0.753621				1.66403e+06	48797.4			3.91	0.16	0.9999
	HPD_95_lower_bound	3.18285e-09	-1.98492	-8.98241	-11.6181	2.74121	4.78894	1.73744e-09	0.389628
	HPD_95_upper_bound	1.49661e-08	3.05881	-3.68669	-5.18026	6.95364	7.87029	1.38757e-08	0.987538
Sil-Tja	median	9.91209e-09	-0.160825	-5.97483	-7.97998	5.57287	6.16074	7.33433e-09	0.640358				1.4479e+06	8812.09			7.93	0.19	1
	HPD_95_lower_bound	3.17344e-09	-1.98492	-8.98241	-11.5779	3.37438	4.8191	1.6696e-09	0.161414
	HPD_95_upper_bound	1.49661e-08	2.55236	-2.90416	-5.36453	7.2043	7.72706	1.38261e-08	0.987538
